# Supplementary material for: The origins and drivers of sexual size dimorphism in sharks
Source: Ecol Evol. 2024 Mar 17;14(3):e11163. doi: 10.1002/ece3.11163 (PMC10944705; doi:10.1002/ece3.11163)
Supplement: Supplementary file 1 — Data S1. [file ECE3-14-e11163-s001.csv]

Species	SSD?	Max length	Median Max length	Born length	BL %	Eggcase	Male	Male median	Female	Female median	SSD	direction	SSD%	MF Ratio	Order	Reproductive mode	Min litter	Max litter	Median litter	BLMIN	BLMAX	BLMED	Habitat	latitude	depth_min	depth_max	depth_med	sexual_selection	haba	depa
Chlamydoselachus_anguineus	Yes	165-196	180.5	49.5	0.274238227	?	118	118	126-150	138	20	female	11.08033241	0.855072464	Hexanchiformes	1	2	15	8.5	0.548476454	4.113573407	2.331024931	bathydemersal		0	1570	785		benthopelagic	deep
Chlamydoselachus_africana	Yes	117	117	50	0.427350427	?	92	92	117	117	25	female	21.36752137	0.786324786	Hexanchiformes	1	3	3	3	1.282051282	1.282051282	1.282051282	benthopelagic	Tropical	300	1400	850		benthopelagic	deep
Notorynchus_cepedianus	Yes	248-296	272	39.5	0.145220588	?	150-180	165	220-?	220	55	female	20.22058824	0.75	Hexanchiformes	1	67	104	85.5	9.729779412	15.10294118	12.41636029	demersal	Subtropical	0	570	285		benthopelagic	shallow
Hexanchus_griseus	Yes	482-?	482	67.5	0.140041494	?	310-330	320	400-?	400	80	female	16.59751037	0.8	Hexanchiformes	1	47	108	77.5	6.581950207	15.12448133	10.85321577	bathydemersal	Subtropical	1	2500	1250.5	0.45	benthic	deep
Hexanchus_nakamurai	Yes	180	180	41.5	0.230555556	?	123-157	140	142	142	2	female	1.111111111	0.985915493	Hexanchiformes	1	13	26	19.5	2.997222222	5.994444444	4.495833333	bathydemersal		0	700	350		benthic	intermediate
Hexanchus_vitulus	Yes	157-178	167.5	42.5	0.253731343	?	123-?	123	142-?	142	19	female	11.34328358	0.866197183	Hexanchiformes	1	13	26	19.5	3.298507463	6.597014925	4.947761194	bathydemersal	Tropical	0	700	350
Heptranchias_perlo	Yes	107-139	123	26.5	0.215447154	?	75-85	80	90-105	97.5	17.5	female	14.22764228	0.820512821	Hexanchiformes	1	6	20	13	1.292682927	4.308943089	2.800813008	bathydemersal		0	1000	500		benthopelagic	intermediate
Pliotrema_warreni	Yes	112-136	124	36	0.290322581	?	83	83	110	110	27	female	21.77419355	0.754545455	Pristiophoriformes	1	7	17	12	2.032258065	4.935483871	3.483870968	demersal	Subtropical	10	915	462.5		benthic	intermediate
Pristiophorus_cirratus	Yes	149	149	34.5	0.231543624	?	80-97	88.5	107-113	110	21.5	female	14.4295302	0.804545455	Pristiophoriformes	1	6	19	12.5	1.389261745	4.399328859	2.894295302	demersal	Tropical	37	310	173.5		benthic	intermediate
Echinorhinus_brucus	Yes	394	394	47.5	0.120558376	?	150-190	170	190-230	210	40	female	10.15228426	0.80952381	Echinorhiniformes	1	10	52	31	1.205583756	6.269035533	3.737309645	bathydemersal		10	900	455		benthopelagic	deep
Echinorhinus_cookei	Yes	450	450	40	0.088888889	?	180-230	205	300	300	95	female	21.11111111	0.683333333	Echinorhiniformes	1	114	114	114	10.13333333	10.13333333	10.13333333	benthopelagic	Subtropical	11	1100	555.5		benthopelagic	deep
Squatina_tergocellata	Yes	140	140	37.5	0.267857143	?	81-91	86	115-125	120	34	female	24.28571429	0.716666667	Squatiniformes	1	2	9	5.5	0.535714286	2.410714286	1.473214286	bathydemersal	temperate	120	400	260		benthic	intermediate
Squatina_oculata	Yes	145-160	152.5	25	0.163934426	?	71-82	76.5	89-100	94.5	18	female	11.80327869	0.80952381	Squatiniformes	1	3	8	5.5	0.491803279	1.31147541	0.901639344	demersal	Subtropical	5	500	252.5		benthic	shallow
Squatina_argentina	Yes	138	138	28	0.202898551	?	120	120	120	120	0	none	0	1	Squatiniformes	1	7	11	9	1.420289855	2.231884058	1.826086957	demersal	Subtropical	100	400	250		benthic	intermediate
Squatina_nebulosa	No	200-?	200	30	0.15	?	100-?	100	100-?	100	0	none	0	1	Squatiniformes	1	12	20	16	1.8	3	2.4	demersal		0	200	100		benthic	intermediate
Squatina_dumeril	No	152	152	27.5	0.180921053	?	85-93	89	85-93	89	0	none	0	1	Squatiniformes	1	4	25	14.5	0.723684211	4.523026316	2.623355263	bathydemersal	Subtropical	1	1375	688		benthic	intermediate
Squatina_aculeata	Yes	152-188	170	32.5	0.191176471	?	120	120	137	137	17	female	10	0.875912409	Squatiniformes	1	8	22	15	1.529411765	4.205882353	2.867647059	demersal	Subtropical	30	500	265		benthic	intermediate
Squatina_squatina	Yes	183	183	27	0.147540984	?	80-132	106	126-169	148	42	female	22.95081967	0.716216216	Squatiniformes	1	7	25	16	1.032786885	3.68852459	2.360655738	demersal	temperate	5	150	77.5		benthic	shallow
Deania_quadrispinosa	Yes	96-118	107	25	0.23364486	?	80-90	85	85-110	97.5	12.5	female	11.68224299	0.871794872	Squaliformes	1	5	18	11.5	1.168224299	4.205607477	2.686915888	bathydemersal		150	1360	755		benthic	deep
Deania_profundorum	Yes	97	97	31	0.319587629	?	43-67	55	62-80	71	16	female	16.49484536	0.774647887	Squaliformes	1	5	7	6	1.597938144	2.237113402	1.917525773	bathydemersal		205	1800	1002.5		benthic	deep
Deania_calcea	Yes	162	162	31	0.191358025	?	73-94	83.5	94-106	100	16.5	female	10.18518519	0.835	Squaliformes	1	1	17	9	0.191358025	3.25308642	1.722222222	bathydemersal		60	1490	775		benthic	intermediate
Centrophorus_harrissoni	Yes	101-114	107.5	36	0.334883721	?	80-85	82.5	98	98	15.5	female	14.41860465	0.841836735	Squaliformes	1	1	2	1.5	0.334883721	0.669767442	0.502325581	bathydemersal	temperate	250	790	520		benthic	intermediate
Centrophorus_moluccensis	Yes	102	102	36	0.352941176	?	70-90	80	85-90	87.5	7.5	female	7.352941176	0.914285714	Squaliformes	1	2	2	2	0.705882353	0.705882353	0.705882353	bathydemersal		125	823	474		benthopelagic	intermediate
Centrophorus_squamosus	Yes	166	166	35	0.210843373	?	110-110	105	110-125	117.5	12.5	female	7.530120482	0.893617021	Squaliformes	1	5	8	6.5	1.054216867	1.686746988	1.370481928	bathydemersal		145	2400	1272.5	-0.24	benthopelagic	deep
Centrophorus_granulosus	Yes	124-176	150	38.5	0.256666667	?	105-118	111.5	138-150	144	32.5	female	21.66666667	0.774305556	Squaliformes	1	1	13	7	0.256666667	3.336666667	1.796666667	bathydemersal		50	1500	775	-0.16	benthopelagic	deep
Centrophorus_atromarginatus	Yes	99-?	99	32	0.323232323	?	56	56	75	75	19	female	19.19191919	0.746666667	Squaliformes	1	1	2	1.5	0.323232323	0.646464646	0.484848485	bathydemersal		183	450	316.5		benthic	intermediate
Dalatias_licha	Yes	182	182	35	0.192307692	?	100	100	120	120	20	female	10.98901099	0.833333333	Squaliformes	1	3	16	9.5	0.576923077	3.076923077	1.826923077	bathydemersal		37	1800	918.5		benthopelagic	deep
Isistius_brasiliensis	Yes	42-56	49	14.5	0.295918367	?	31-37	34	38-44	41	7	female	14.28571429	0.829268293	Squaliformes	1	6	9	7.5	1.775510204	2.663265306	2.219387755	pelagic-neritic	Subtropical	60	200	130		benthic	deep
Euprotomicrus_bispinatus	Yes	27	27	8	0.296296296	?	17-19	18	22-23	22.5	4.5	female	16.66666667	0.8	Squaliformes	1	8	8	8	2.37037037	2.37037037	2.37037037	bathypelagic		0	1800	900		benthopelagic	intermediate
Squaliolus_laticaudus	Yes	22-28	25	9	0.36	?	15	15	17-20	18.5	3.5	female	14	0.810810811	Squaliformes	1	3	5	4	1.08	1.8	1.44	bathypelagic		200	1200	700		pelagic	intermediate
Cirrhigaleus_asper	Yes	124	124	26.5	0.213709677	?	85-90	87.5	89-118	103.5	16	female	12.90322581	0.845410628	Squaliformes	1	18	22	20	3.846774194	4.701612903	4.274193548	bathydemersal		200	650	425	-0.32	benthopelagic	intermediate
Squalus_montalbani	Yes	95-116	105.5	22	0.208530806	?	62-67	64.5	80-85	82.5	18	female	17.06161137	0.781818182	Squaliformes	1	4	16	10	0.834123223	3.336492891	2.085308057	bathydemersal		154	1370	762		benthopelagic	intermediate
Squalus_mitsukurii	Yes	125	125	25.5	0.204	?	47-85	66	50-100	75	9	female	7.2	0.88	Squaliformes	1	2	15	8.5	0.408	3.06	1.734	benthopelagic		29	600	314.5	-0.27	benthopelagic	intermediate
Squalus_blainville	Yes	74-92	83	23	0.277108434	?	56	56	60	60	4	female	4.819277108	0.933333333	Squaliformes	1	3	4	3.5	0.831325301	1.108433735	0.969879518	demersal	Subtropical	15	1500	757.5		benthopelagic	intermediate
Squalus_griffini	Yes	90-110	100	24.5	0.245	?	69-76	72.5	86-90	88	15.5	female	15.5	0.823863636	Squaliformes	1	6	11	8.5	1.47	2.695	2.0825	bathydemersal	Subtropical	37	950	493.5		benthic	shallow
Squalus_japonicus	Yes	95	95	24.5	0.257894737	?	50-70	60	56-80	68	8	female	8.421052632	0.882352941	Squaliformes	1	2	8	5	0.515789474	2.063157895	1.289473684	bathydemersal		150	300	225		benthic	intermediate
Squalus_edmundsi	Yes	115	115	25.5	0.22173913	?	53-54	53.5	49-64	56.5	3	female	2.608695652	0.946902655	Squaliformes	1	3	6	4.5	0.665217391	1.330434783	0.997826087	pelagic-oceanic	Tropical	204	850	527		benthic	intermediate
Squalus_hemipinnis	Yes	52-78	65	16	0.246153846	?	42	42	60-74	67	25	female	38.46153846	0.626865672	Squaliformes	1	3	10	6.5	0.738461538	2.461538462	1.6	benthopelagic	Tropical	1	100	50.5		benthic	intermediate
Squalus_megalops	Yes	89	89	22.5	0.252808989	?	34-51	42.5	37-62	49.5	7	female	7.865168539	0.858585859	Squaliformes	1	1	6	3.5	0.252808989	1.516853933	0.884831461	demersal	Subtropical	30	750	390	-0.17	benthopelagic	intermediate
Squalus_acanthias	Yes	120-200	160	25.5	0.159375	?	52-64	58	66-93	79.5	21.5	female	13.4375	0.729559748	Squaliformes	1	1	32	16.5	0.159375	5.1	2.6296875	benthopelagic	temperate	0	1978	989	0.24	benthopelagic	intermediate
Squalus_suckleyi	Yes	130	130	27.5	0.211538462	?	70-80	75	80-100	90	15	female	11.53846154	0.833333333	Squaliformes	1	2	12	7	0.423076923	2.538461538	1.480769231	benthopelagic	Subtropical	15	1244	629.5		benthopelagic	intermediate
Somniosus_microcephalus	Yes	640-?	640	45	0.0703125	?	300	300	450	450	150	female	23.4375	0.666666667	Squaliformes	1	7	10	8.5	0.4921875	0.703125	0.59765625	benthopelagic	Boreal	0	2992	1496		benthopelagic	deep
Somniosus_antarcticus	Yes	600	600	40	0.066666667	?	400	400	435	435	35	female	5.833333333	0.91954023	Squaliformes	1	10	10	10	0.666666667	0.666666667	0.666666667	benthopelagic		485	1150	817.5		benthic	deep
Somniosus_rostratus	Yes	143	143	24.5	0.171328671	?	70	70	80	80	10	female	6.993006993	0.875	Squaliformes	1	6	17	11.5	1.027972028	2.912587413	1.97027972	bathydemersal		200	1330	765		benthopelagic	deep
Centroscymnus_coelolepis	Yes	100-130	115	27	0.234782609	?	75-85	80	92-102	97	17	female	14.7826087	0.824742268	Squaliformes	1	1	29	15	0.234782609	6.808695652	3.52173913	bathydemersal		128	3700	1914	-0.02	benthic	deep
Oxynotus_centrina	Yes	150	150	23	0.153333333	?	50-60	55	52-66	59	4	female	2.666666667	0.93220339	Squaliformes	1	7	23	15	1.073333333	3.526666667	2.3	bathydemersal		60	1309	684.5		benthic	intermediate
Oxynotus_bruniensis	Yes	76	76	25.5	0.335526316	?	55-60	57.5	64	64	6.5	female	8.552631579	0.8984375	Squaliformes	1	7	8	7.5	2.348684211	2.684210526	2.516447368	bathydemersal		45	1070	557.5		benthic	intermediate
Centroselachus_crepidater	Yes	95-105	100	31.5	0.315	?	60-68	64	77-88	82.5	18.5	female	18.5	0.775757576	Squaliformes	1	1	9	5	0.315	2.835	1.575	bathydemersal		230	1500	865		benthopelagic	deep
Zameus_squamulosus	Yes	84	84	20	0.238095238	?	47-51	49	59-69	64	15	female	17.85714286	0.765625	Squaliformes	1	3	10	6.5	0.714285714	2.380952381	1.547619048	benthopelagic		0	2200	1100		benthopelagic	deep
Aculeola_nigra	Yes	54-67	60.5	15	0.247933884	?	38-42	40	39-52	45.5	5.5	female	9.090909091	0.879120879	Squaliformes	1	3	19	11	0.743801653	4.710743802	2.727272727	demersal		110	560	335		benthopelagic	intermediate
Centroscyllium_nigrum	Yes	52	52	13	0.25	?	32-39	35.5	32-43	37.5	2	female	3.846153846	0.946666667	Squaliformes	1	4	15	9.5	1	3.75	2.375	benthopelagic		269	1170	719.5		benthopelagic	intermediate
Centroscyllium_kamoharai	Yes	63	63	23.5	0.373015873	?	40-45	42.5	55	55	12.5	female	19.84126984	0.772727273	Squaliformes	1	3	22	12.5	1.119047619	8.206349206	4.662698413	bathydemersal		730	1200	965		benthic	deep
Centroscyllium_excelsum	Yes	64	64	8.5	0.1328125	?	52-62	57	53-64	58.5	1.5	female	2.34375	0.974358974	Squaliformes	1	10	10	10	1.328125	1.328125	1.328125	bathydemersal		800	1000	900		benthic	intermediate
Centroscyllium_fabricii	Yes	84-107	95.5	17.5	0.183246073	?	46-63	54.5	50-70	60	5.5	female	5.759162304	0.908333333	Squaliformes	1	4	10	7	0.732984293	1.832460733	1.282722513	bathydemersal		180	2250	1215		benthic	deep
Trigonognathus_kabeyai	Yes	54-?	54	17	0.314814815	?	42-47	44.5	52-?	52	7.5	female	13.88888889	0.855769231	Squaliformes	1	25	26	25.5	7.87037037	8.185185185	8.027777778	bathydemersal		330	360	345		benthic	intermediate
Etmopterus_viator	Yes	58-?	58	13.5	0.232758621	?	46	46	50	50	4	female	6.896551724	0.92	Squaliformes	1	2	10	6	0.465517241	2.327586207	1.396551724	bathydemersal		830	1400	1115		benthic	deep
Etmopterus_pusillus	Yes	50	50	15.5	0.31	?	31-39	35	38-47	42.5	7.5	female	15	0.823529412	Squaliformes	1	1	6	3.5	0.31	1.86	1.085	bathydemersal		0	1120	560		benthopelagic	intermediate
Etmopterus_brachyurus	Yes	44-50	47	13	0.276595745	?	24-33	28.5	32-40	36	7.5	female	15.95744681	0.791666667	Squaliformes	1	4	13	8.5	1.106382979	3.595744681	2.35106383	pelagic-oceanic		100	696	398		benthopelagic	intermediate
Etmopterus_spinax	Yes	41-55	48	11	0.229166667	?	24-34	29	30-41	35.5	6.5	female	13.54166667	0.816901408	Squaliformes	1	1	21	11	0.229166667	4.8125	2.520833333	bathydemersal		70	2490	1280	0.01	benthic	deep
Etmopterus_princeps	Yes	94	94	14.5	0.154255319	?	57	57	62	62	5	female	5.319148936	0.919354839	Squaliformes	1	7	18	12.5	1.079787234	2.776595745	1.928191489	bathydemersal		300	2213	1256.5		benthopelagic	deep
Etmopterus_granulosus	Yes	92-102	97	18.5	0.190721649	?	52-60	56	60-75	67.5	11.5	female	11.8556701	0.82962963	Squaliformes	1	2	16	9	0.381443299	3.051546392	1.716494845	pelagic-oceanic		220	1620	920		benthopelagic	intermediate
Brachaelurus_colcloughi	Yes	85-?	85	18	0.211764706	?	61	61	55	55	-6	male	-7.058823529	1.109090909	Orectolobiformes	1	2	7	4.5	0.423529412	1.482352941	0.952941176	demersal	Subtropical	4	217	110.5		benthic	shallow
Brachaelurus_waddi	Yes	120	120	17	0.141666667	?	58	58	50	50	-8	male	-6.666666667	1.16	Orectolobiformes	1	7	8	7.5	0.991666667	1.133333333	1.0625	reef-associated	Tropical	0	140	70		benthic	shallow
Orectolobus_ornatus	No	120	120	20	0.166666667	?	80	80	80	80	0	none	0	1	Orectolobiformes	1	2	16	9	0.333333333	2.666666667	1.5	reef-associated	Tropical	0	100	50		benthic	shallow
Orectolobus_leptolineatus	Yes	112-120	116	20	0.172413793	?	90	90	94-104	99	9	female	7.75862069	0.909090909	Orectolobiformes	1	4	4	4	0.689655172	0.689655172	0.689655172	benthopelagic	Tropical	20	110	65		benthic	shallow
Orectolobus_halei	Yes	206	206	27.5	0.133495146	?	168-182	175	161-187	174	-1	male	-0.485436893	1.005747126	Orectolobiformes	1	12	47	29.5	1.601941748	6.274271845	3.938106796	demersal	temperate	0	95	47.5		benthic	shallow
Orectolobus_japonicus	Yes	118	118	22	0.186440678	?	103	103	100-107	103.5	0.5	female	0.423728814	0.995169082	Orectolobiformes	1	20	27	23.5	3.728813559	5.033898305	4.381355932	demersal	Tropical	0	200	100		benthic	shallow
Orectolobus_hutchinsi	Yes	149	149	24	0.161073826	?	112	112	110	110	-2	male	-1.342281879	1.018181818	Orectolobiformes	1	18	29	23.5	2.899328859	4.67114094	3.785234899	demersal	Tropical	0	106	53		benthic	shallow
Ginglymostoma_cirratum	Yes	308	308	28.5	0.092532468	?	210	210	230-240	235	25	female	8.116883117	0.893617021	Orectolobiformes	1	20	30	25	1.850649351	2.775974026	2.313311688	reef-associated	Subtropical	0	130	65		benthopelagic	shallow
Nebrius_ferrugineus	Yes	314-320	317	50	0.157728707	?	225	225	230	230	5	female	1.577287066	0.97826087	Orectolobiformes	1	1	32	16.5	0.157728707	5.047318612	2.602523659	reef-associated	Tropical	0	70	35		benthopelagic	shallow
Scyliorhinus_canicula	Yes	65-80	72.5	9.5	0.131034483	5	37-56	46.5	37-60	48.5	2	female	2.75862069	0.958762887	Carcharhiniformes	0	40	240	140	2.75862069	16.55172414	9.655172414	demersal	Subtropical	10	780	395	0.47	benthic	intermediate
Scyliorhinus_retifer	Yes	58-59	58.5	10.5	0.179487179	6	37-58	47.5	35-59	47	-0.5	male	-0.854700855	1.010638298	Carcharhiniformes	0	44	52	48	4.512820513	5.333333333	4.923076923	demersal	Subtropical	36	750	393		benthic	intermediate
Hemipristis_elongata	Yes	230-240	235	49	0.208510638	?	110	110	120	120	10	female	4.255319149	0.916666667	Carcharhiniformes	1	2	11	6.5	0.417021277	2.293617021	1.355319149	demersal	Tropical	1	130	65.5		pelagic	shallow
Hemigaleus_australiensis	Yes	110	110	30	0.272727273	?	60	60	65	65	5	female	4.545454545	0.923076923	Carcharhiniformes	1	1	19	10	0.272727273	5.181818182	2.727272727	demersal	Tropical	12	170	91		benthopelagic	shallow
Galeocerdo_cuvier	Yes	550	550	63.5	0.115454545	?	226-290	258	250-350	300	42	female	7.636363636	0.86	Carcharhiniformes	1	10	82	46	1.154545455	9.467272727	5.310909091	benthopelagic	Subtropical	0	800	400		pelagic	deep
Sphyrna_mokarran	Yes	550-610	580	60	0.103448276	?	225-269	247	210-300	255	8	female	1.379310345	0.968627451	Carcharhiniformes	1	6	42	24	0.620689655	4.344827586	2.482758621	pelagic-oceanic	Subtropical	1	300	150.5		pelagic	intermediate
Sphyrna_zygaena	No	256-400	328	56	0.170731707	?	210-265	237.5	210-265	237.5	0	none	0	1	Carcharhiniformes	1	20	50	35	3.414634146	8.536585366	5.975609756	pelagic-oceanic	Subtropical	0	200	100		pelagic	shallow
Sphyrna_lewini	Yes	370-430	400	44	0.11	?	140-198	169	200-250	225	56	female	14	0.751111111	Carcharhiniformes	1	12	41	26.5	1.32	4.51	2.915	pelagic-oceanic	Tropical	0	1043	521.5		pelagic	deep
Sphyrna_tiburo	Yes	150	150	32	0.213333333	?	52-85	68.5	80-95	87.5	19	female	12.66666667	0.782857143	Carcharhiniformes	1	4	21	12.5	0.853333333	4.48	2.666666667	reef-associated	Subtropical	10	80	45		pelagic	shallow
Carcharhinus_fitzroyensis	Yes	139	139	50	0.35971223	?	80-88	84	90-100	95	11	female	7.913669065	0.884210526	Carcharhiniformes	1	1	7	4	0.35971223	2.517985612	1.438848921	demersal	Subtropical	0	40	20		pelagic	shallow
Carcharhinus_melanopterus	Yes	180	180	41	0.227777778	?	90-100	95	96-112	104	9	female	5	0.913461538	Carcharhiniformes	1	2	4	3	0.455555556	0.911111111	0.683333333	reef-associated	Subtropical	0	75	37.5		pelagic	shallow
Carcharhinus_cautus	Yes	150	150	37.5	0.25	?	80-91	85.5	85-101	93	7.5	female	5	0.919354839	Carcharhiniformes	1	1	6	3.5	0.25	1.5	0.875	reef-associated	Tropical	0	20	10	0.14	pelagic	shallow
Carcharhinus_limbatus	Yes	286	286	55	0.192307692	?	135-180	157.5	120-190	155	-2.5	male	-0.874125874	1.016129032	Carcharhiniformes	1	1	10	5.5	0.192307692	1.923076923	1.057692308	reef-associated	Subtropical	0	140	70		pelagic	shallow
Carcharhinus_amblyrhynchoides	No	182	182	55	0.302197802	?	110-115	112.5	110-115	112.5	0	none	0	1	Carcharhiniformes	1	1	9	5	0.302197802	2.71978022	1.510989011	pelagic-neritic	Tropical	0	75	37.5		pelagic	shallow
Carcharhinus_tilstoni	Yes	200	200	60	0.3	?	105-110	107.5	105-115	110	2.5	female	1.25	0.977272727	Carcharhiniformes	1	1	6	3.5	0.3	1.8	1.05	pelagic-neritic	Tropical	0	150	75	0.05	pelagic	shallow
Carcharhinus_leiodon	Yes	165	165	43	0.260606061	?	89-123	106	131	131	25	female	15.15151515	0.809160305	Carcharhiniformes	1	4	6	5	1.042424242	1.563636364	1.303030303	demersal	Tropical	30	40	35		pelagic	shallow
Carcharhinus_sorrah	Yes	166	166	52.5	0.31626506	?	90-128	109	95-118	106.5	-2.5	male	-1.506024096	1.023474178	Carcharhiniformes	1	1	8	4.5	0.31626506	2.530120482	1.423192771	reef-associated	Tropical	0	140	70		pelagic	shallow
Carcharhinus_altimus	Yes	267-300	283.5	75	0.264550265	?	190-216	203	225	225	22	female	7.760141093	0.902222222	Carcharhiniformes	1	1	3	15	0.264550265	0.793650794	3.968253968	reef-associated	Subtropical	12	810	411		pelagic	intermediate
Carcharhinus_plumbeus	Yes	243	243	57.5	0.236625514	?	123-180	151.5	129-185	157	5.5	female	2.263374486	0.964968153	Carcharhiniformes	1	1	14	7.5	0.236625514	3.312757202	1.774691358	benthopelagic	Subtropical	0	500	250		pelagic	intermediate
Carcharhinus_dussumieri	Yes	101	101	33	0.326732673	?	65-70	67.5	70-75	72.5	5	female	4.95049505	0.931034483	Carcharhiniformes	1	2	4	3	0.653465347	1.306930693	0.98019802	reef-associated	Tropical	0	100	50		pelagic	shallow
Carcharhinus_sealei	Yes	86	86	34	0.395348837	?	70-80	75	68-75	71.5	-3.5	male	-4.069767442	1.048951049	Carcharhiniformes	1	1	2	1.5	0.395348837	0.790697674	0.593023256	reef-associated	Tropical	0	40	20		pelagic	shallow
Carcharhinus_leucas	Yes	366	366	68.5	0.18715847	?	157-226	191.5	180-230	205	13.5	female	3.68852459	0.934146341	Carcharhiniformes	1	1	13	7	0.18715847	2.433060109	1.31010929	reef-associated	Subtropical	1	164	82.5		pelagic	shallow
Triaenodon_obesus	Yes	168	168	56	0.333333333	?	104-116	112	105-122	113.5	1.5	female	0.892857143	0.986784141	Carcharhiniformes	1	1	5	3	0.333333333	1.666666667	1	reef-associated	Tropical	0	330	165		benthic	intermediate
Carcharhinus_acronotus	Yes	164	164	33	0.201219512	?	97-110	103.5	101-120	110.5	7	female	4.268292683	0.936651584	Carcharhiniformes	1	1	6	3.5	0.201219512	1.207317073	0.704268293	reef-associated	Subtropical	9	64	36.5	-0.07	pelagic	shallow
Carcharhinus_isodon	Yes	189-200	194.5	56.5	0.290488432	?	133	133	125-135	130	-3	male	-1.542416452	1.023076923	Carcharhiniformes	1	1	6	3.5	0.290488432	1.742930591	1.016709512	demersal	Subtropical	0	20	10		pelagic	shallow
Carcharhinus_falciformis	Yes	350	350	71.5	0.204285714	?	180-230	205	180-246	213	8	female	2.285714286	0.962441315	Carcharhiniformes	1	2	18	10	0.408571429	3.677142857	2.042857143	reef-associated	Subtropical	0	4000	2000		pelagic	intermediate
Carcharhinus_amboinensis	Yes	280	280	66	0.235714286	?	195-210	202.5	198-223	210.5	8	female	2.857142857	0.961995249	Carcharhiniformes	1	6	13	9.5	1.414285714	3.064285714	2.239285714	reef-associated	Tropical	0	150	75		pelagic	shallow
Carcharhinus_amblyrhynchos	Yes	265	265	54.5	0.205660377	?	130-145	137.5	120-142	131	-6.5	male	-2.452830189	1.049618321	Carcharhiniformes	1	1	6	3.5	0.205660377	1.233962264	0.719811321	reef-associated	Tropical	0	1000	500		pelagic	shallow
Prionace_glauca	Yes	384	384	39.5	0.102864583	?	182-218	200	183-221	202	2	female	0.520833333	0.99009901	Carcharhiniformes	1	4	135	69.5	0.411458333	13.88671875	7.149088542	pelagic-oceanic	Subtropical	0	1082	541		pelagic	intermediate
Carcharhinus_albimarginatus	Yes	300	300	72	0.24	?	160-200	180	160-199	179.5	-0.5	male	-0.166666667	1.002785515	Carcharhiniformes	1	1	11	6	0.24	2.64	1.44	reef-associated	Tropical	1	800	400.5		pelagic	intermediate
Carcharhinus_longimanus	Yes	350-395	322.5	66	0.204651163	?	168-198	183	175-224	199.5	16.5	female	5.11627907	0.917293233	Carcharhiniformes	1	1	15	8	0.204651163	3.069767442	1.637209302	pelagic-oceanic	Subtropical	0	1082	541		pelagic	deep
Carcharhinus_obscurus	Yes	420	420	84.5	0.201190476	?	265-280	272.5	257-310	283.5	11	female	2.619047619	0.961199295	Carcharhiniformes	1	2	18	10	0.402380952	3.621428571	2.011904762	reef-associated	Subtropical	0	400	200		pelagic	intermediate
Carcharhinus_galapagensis	Yes	300	300	69	0.23	?	170-250	210	205-250	227.5	17.5	female	5.833333333	0.923076923	Carcharhiniformes	1	4	16	10	0.92	3.68	2.3	reef-associated	Tropical	1	286	143.5		pelagic	intermediate
Carcharhinus_perezii	Yes	295	295	67.5	0.228813559	?	150-170	160	200	200	40	female	13.55932203	0.8	Carcharhiniformes	1	3	6	4.5	0.686440678	1.372881356	1.029661017	reef-associated	Subtropical	1	65	33		benthic	intermediate
Carcharhinus_coatesi	No	88	88	39	0.443181818	?	70	70	70	70	0	none	0	1	Carcharhiniformes	1	1	3	2	0.443181818	1.329545455	0.886363636	reef-associated	Tropical	0	123	61.5		pelagic	shallow
Carcharhinus_brevipinna	Yes	304	304	67.5	0.222039474	?	159-203	181	170-200	185	4	female	1.315789474	0.978378378	Carcharhiniformes	1	3	15	9	0.666118421	3.330592105	1.998355263	reef-associated	Subtropical	0	100	50		pelagic	shallow
Carcharhinus_brachyurus	Yes	294-325	309.5	64.5	0.208400646	?	200-229	214.5	240-270	255	40.5	female	13.08562197	0.841176471	Carcharhiniformes	1	13	24	18.5	2.709208401	5.001615509	3.855411955	reef-associated	Subtropical	0	360	180		pelagic	shallow
Negaprion_acutidens	No	310	310	62.5	0.201612903	?	220-240	230	220-240	230	0	none	0	1	Carcharhiniformes	1	1	14	7.5	0.201612903	2.822580645	1.512096774	reef-associated	Tropical	0	92	46		benthic	shallow
Negaprion_brevirostris	Yes	368	368	62.5	0.169836957	?	224	224	235-239	237	13	female	3.532608696	0.945147679	Carcharhiniformes	1	4	17	10.5	0.679347826	2.887228261	1.783288043	reef-associated	Subtropical	0	92	46		benthic	shallow
Loxodon_macrorhinus	Yes	99	99	42.5	0.429292929	?	62-73	67.5	68-79	73.5	6	female	6.060606061	0.918367347	Carcharhiniformes	1	2	4	3	0.858585859	1.717171717	1.287878788	demersal	Tropical	7	100	53.5		benthic	shallow
Scoliodon_laticaudus	Yes	74	74	13.5	0.182432432	?	24-36	30	33-35	34	4	female	5.405405405	0.882352941	Carcharhiniformes	1	1	14	7.5	0.182432432	2.554054054	1.368243243	demersal	Tropical	10	13	11.5		benthic	shallow
Rhizoprionodon_terraenovae	Yes	113	113	33	0.292035398	?	65-85	75	85-90	87.5	12.5	female	11.0619469	0.857142857	Carcharhiniformes	1	1	7	4	0.292035398	2.044247788	1.168141593	demersal	Subtropical	0	280	140		benthic	shallow
Rhizoprionodon_lalandii	Yes	79-102	90.5	33.5	0.370165746	?	45-60	52.5	54-65	59.5	7	female	7.73480663	0.882352941	Carcharhiniformes	1	1	5	3	0.370165746	1.850828729	1.110497238	demersal	Tropical	3	70	36.5		benthic	shallow
Rhizoprionodon_acutus	Yes	178	178	32.5	0.18258427	?	68-75	71.5	70-81	75.5	4	female	2.247191011	0.947019868	Carcharhiniformes	1	1	8	4.5	0.18258427	1.460674157	0.821629213	benthopelagic	Tropical	1	200	100.5	-0.35	benthic	shallow
Rhizoprionodon_oligolinx	Yes	88	88	25	0.284090909	?	29-38	33.5	32-41	36.5	3	female	3.409090909	0.917808219	Carcharhiniformes	1	3	5	4	0.852272727	1.420454545	1.136363636	reef-associated	Tropical	0	36	18		benthic	shallow
Galeorhinus_galeus	Yes	175-195	185	35	0.189189189	?	120-170	145	130-185	157.5	12.5	female	6.756756757	0.920634921	Carcharhiniformes	1	6	52	29	1.135135135	9.837837838	5.486486486	benthopelagic	Subtropical	0	1100	550		benthopelagic	intermediate
Hypogaleus_hyugaensis	Yes	150	150	32.5	0.216666667	?	98	98	102	102	4	female	2.666666667	0.960784314	Carcharhiniformes	1	2	15	8.5	0.433333333	3.25	1.841666667	demersal		40	230	135		benthopelagic	intermediate
Triakis_semifasciata	Yes	180	180	18.5	0.102777778	?	70-120	95	110-130	120	25	female	13.88888889	0.791666667	Carcharhiniformes	1	1	37	19	0.102777778	3.802777778	1.952777778	demersal	Subtropical	0	156	78		benthopelagic	shallow
Hemitriakis_japanica	Yes	110-120	115	20.5	0.17826087	?	85	85	80-100	90	5	female	4.347826087	0.944444444	Carcharhiniformes	1	8	22	15	1.426086957	3.92173913	2.673913043	demersal	Subtropical	20	345	182.5		benthic	intermediate
Iago_garricki	Yes	75	75	23.5	0.313333333	?	45-55	50	62-65	63.5	13.5	female	18	0.787401575	Carcharhiniformes	1	4	5	4.5	1.253333333	1.566666667	1.41	bathydemersal		250	475	362.5		benthic	intermediate
Iago_omanensis	Yes	58	58	17	0.293103448	?	30-37	33.5	40-58	49	15.5	female	26.72413793	0.683673469	Carcharhiniformes	1	2	10	6	0.586206897	2.931034483	1.75862069	bathydemersal		110	2195	1152.5		benthopelagic	intermediate
Mustelus_canis	Yes	155	155	36.5	0.235483871	?	82-86	84	90-102	96	12	female	7.741935484	0.875	Carcharhiniformes	1	4	20	12	0.941935484	4.709677419	2.825806452	demersal	Subtropical	0	800	400		benthopelagic	shallow
Mustelus_fasciatus	Yes	147-177	162	39	0.240740741	?	120	120	112	112	-8	male	-4.938271605	1.071428571	Carcharhiniformes	1	6	12	9	1.444444444	2.888888889	2.166666667	demersal	Subtropical	1	50	25.5		benthic	shallow
Mustelus_henlei	Yes	100	100	24.5	0.245	?	52-66	59	51-63	57	-2	male	-2	1.035087719	Carcharhiniformes	1	1	21	11	0.245	5.145	2.695	demersal	Subtropical	0	281	140.5		benthopelagic	intermediate
Mustelus_norrisi	Yes	118-123	120.5	33	0.273858921	?	76-81	78.5	76-87	81.5	3	female	2.489626556	0.963190184	Carcharhiniformes	1	7	14	10.5	1.917012448	3.834024896	2.875518672	demersal	Subtropical	1	100	50.5		benthic	shallow
Mustelus_albipinnis	Yes	129	129	32.5	0.251937984	?	90-95	92.5	94-98	96	3.5	female	2.713178295	0.963541667	Carcharhiniformes	1	3	23	13	0.755813953	5.794573643	3.275193798	benthopelagic	Tropical	30	281	155.5		benthic	intermediate
Mustelus_californicus	Yes	116-125	120.5	26.5	0.219917012	?	57-73	65	70-86	78	13	female	10.78838174	0.833333333	Carcharhiniformes	1	2	16	9	0.439834025	3.518672199	1.979253112	demersal	Subtropical	0	200	100		benthopelagic	intermediate
Mustelus_mustelus	Yes	110-175	142.5	38	0.266666667	?	70-112	91	80-124	102	11	female	7.719298246	0.892156863	Carcharhiniformes	1	4	18	11	1.066666667	4.8	2.933333333	demersal	temperate	5	264	134.5		benthopelagic	shallow
Mustelus_griseus	Yes	91-108	99.5	29	0.291457286	?	62-75	68.5	68-80	74	5.5	female	5.527638191	0.925675676	Carcharhiniformes	1	2	20	11	0.582914573	5.829145729	3.206030151	demersal	Tropical	5	300	152.5		benthic	shallow
Mustelus_dorsalis	No	66	66	22	0.333333333	?	43	43	43	43	0	none	0	1	Carcharhiniformes	1	4	4	4	1.333333333	1.333333333	1.333333333	demersal	Tropical	20	200	110		benthic	shallow
Mustelus_sinusmexicanus	Yes	140	140	41	0.292857143	?	70-80	75	118	118	43	female	30.71428571	0.63559322	Carcharhiniformes	1	8	8	8	2.342857143	2.342857143	2.342857143	pelagic-oceanic	Tropical	20	250	135		benthic	intermediate
Mustelus_asterias	Yes	140	140	33	0.235714286	?	72-85	78.5	83-96	89.5	11	female	7.857142857	0.877094972	Carcharhiniformes	1	6	35	20.5	1.414285714	8.25	4.832142857	demersal	temperate	0	350	175		benthopelagic	shallow
Mustelus_palumbes	Yes	113	113	29	0.256637168	?	75-85	80	80-100	90	10	female	8.849557522	0.888888889	Carcharhiniformes	1	3	15	9	0.769911504	3.849557522	2.309734513	demersal	Subtropical	0	443	221.5		benthopelagic	shallow
Mustelus_antarcticus	Yes	148-185	166.5	32.5	0.195195195	?	95	95	111	111	16	female	9.60960961	0.855855856	Carcharhiniformes	1	1	57	29	0.195195195	11.12612613	5.660660661	demersal	temperate	0	403	201.5	-0.09	benthopelagic	intermediate
Mustelus_higmani	No	69-88	78.5	24.5	0.312101911	?	43-48	45.5	43-48	45.5	0	none	0	1	Carcharhiniformes	1	1	7	4	0.312101911	2.184713376	1.248407643	demersal		1	900	450.5		benthic	deep
Mustelus_lenticulatus	Yes	126-151	138.5	26	0.187725632	?	78-89	83.5	79-113	96	12.5	female	9.025270758	0.869791667	Carcharhiniformes	1	2	37	19.5	0.375451264	6.945848375	3.660649819	demersal	Subtropical	0	860	430		benthopelagic	deep
Mustelus_stevensi	Yes	103	103	26	0.252427184	?	58	58	60-70	65	7	female	6.796116505	0.892307692	Carcharhiniformes	1	4	17	10.5	1.009708738	4.291262136	2.650485437	benthopelagic	Tropical	69	735	402		benthic	intermediate
Mustelus_manazo	Yes	105-135	120	25	0.208333333	?	55-92	73.5	59-97	78	4.5	female	3.75	0.942307692	Carcharhiniformes	1	1	22	11.5	0.208333333	4.583333333	2.395833333	demersal	Tropical	0	360	180		benthic	intermediate
Mustelus_schmitti	Yes	90-109	99.5	30	0.301507538	?	45-76	60.5	57-80	68.5	8	female	8.040201005	0.883211679	Carcharhiniformes	1	1	14	7.5	0.301507538	4.221105528	2.261306533	demersal	Subtropical	60	195	127.5		benthopelagic	shallow
Mustelus_minicanis	Yes	57	57	22	0.385964912	?	47	47	57	57	10	female	17.54385965	0.824561404	Carcharhiniformes	1	5	5	5	1.929824561	1.929824561	1.929824561	benthopelagic	Tropical	71	183	127		benthic	shallow
Mustelus_whitneyi	Yes	87	87	25	0.287356322	?	68	68	74	74	6	female	6.896551724	0.918918919	Carcharhiniformes	1	5	10	7.5	1.436781609	2.873563218	2.155172414	demersal	Tropical	16	211	113.5		benthic	shallow
Mustelus_mento	Yes	130	130	30	0.230769231	?	65-76	70.5	86-90	88	17.5	female	13.46153846	0.801136364	Carcharhiniformes	1	7	7	7	1.615384615	1.615384615	1.615384615	demersal	Subtropical	16	50	33		benthic	shallow
Triakis_megalopterus	Yes	152-208	180	42.5	0.236111111	?	125-135	130	140-150	145	15	female	8.333333333	0.896551724	Carcharhiniformes	1	5	15	10	1.180555556	3.541666667	2.361111111	demersal	Subtropical	1	50	25.5		benthopelagic	shallow
Leptocharias_smithii	Yes	82	82	20	0.243902439	?	55-60	57.5	52-58	55	-2.5	male	-3.048780488	1.045454545	Carcharhiniformes	1	7	7	7	1.707317073	1.707317073	1.707317073	demersal	Tropical	10	75	42.5		benthic	shallow
Eridacnis_barbouri	Yes	34	34	10	0.294117647	?	27	27	28	28	1	female	2.941176471	0.964285714	Carcharhiniformes	1	2	2	2	0.588235294	0.588235294	0.588235294	bathydemersal		400	650	525		benthic	intermediate
Eridacnis_sinuans	Yes	37	37	16	0.432432432	?	29-30	29.5	37	37	7.5	female	20.27027027	0.797297297	Carcharhiniformes	1	2	2	2	0.864864865	0.864864865	0.864864865	bathydemersal		180	480	330		benthic	intermediate
Eridacnis_radcliffei	Yes	24-26	25	10.5	0.42	?	16-19	17.5	14-16	15	-2.5	male	-10	1.166666667	Carcharhiniformes	1	1	2	1.5	0.42	0.84	0.63	bathydemersal		71	766	418.5		benthic	intermediate
Pseudotriakis_microdon	Yes	295-296	295.5	135	0.456852792	?	260	260	265	265	5	female	1.692047377	0.981132075	Carcharhiniformes	1	2	2	2	0.913705584	0.913705584	0.913705584	bathydemersal		173	1890	1031.5		benthic	deep
Gollum_attenuatus	No	110	110	38	0.345454545	?	70	70	70	70	0	none	0	1	Carcharhiniformes	1	1	3	2	0.345454545	1.036363636	0.690909091	bathydemersal		120	660	390		benthic	intermediate
Bythaelurus_clevai	Yes	42	42	12.5	0.297619048	?	28-36	32	30-35	32.5	0.5	female	1.19047619	0.984615385	Carcharhiniformes	1	2	2	2	0.595238095	0.595238095	0.595238095	bathydemersal		425	500	462.5		benthic	intermediate
Galeus_polli	No	36-43	39.5	11	0.278481013	?	30	30	30	30	0	none	0	1	Carcharhiniformes	1	5	13	9	1.392405063	3.620253165	2.506329114	bathydemersal		200	720	460		benthic	intermediate
Alopias_superciliosus	Yes	484	484	120	0.247933884	?	245-300	272.5	282-360	321	48.5	female	10.02066116	0.848909657	Lamniformes	1	2	4	3	0.495867769	0.991735537	0.743801653	pelagic-oceanic	Subtropical	0	730	365		pelagic	intermediate
Pseudocarcharias_kamoharai	Yes	122	122	41	0.336065574	?	74-81	77.5	87-98	92.5	15	female	12.29508197	0.837837838	Lamniformes	1	4	4	4	1.344262295	1.344262295	1.344262295	pelagic-oceanic	Subtropical	0	590	295		pelagic	intermediate
Alopias_pelagicus	Yes	347-428	387.5	174	0.449032258	?	267-277	272	280-290	285	13	female	3.35483871	0.954385965	Lamniformes	1	2	2	2	0.898064516	0.898064516	0.898064516	pelagic-oceanic	Tropical	0	300	150		pelagic	intermediate
Alopias_vulpinus	No	420-575	497.5	135	0.271356784	?	260	260	260	260	0	none	0	1	Lamniformes	1	2	7	4.5	0.542713568	1.899497487	1.221105528	pelagic-oceanic	Subtropical	0	650	325		pelagic	intermediate
Carcharias_taurus	Yes	257-325	291	95	0.326460481	?	190-200	195	220-230	225	30	female	10.30927835	0.866666667	Lamniformes	1	2	2	2	0.652920962	0.652920962	0.652920962	reef-associated	Subtropical	1	191	96		benthopelagic	intermediate
Cetorhinus_maximus	Yes	1097	1097	175	0.15952598	?	750-800	775	800	800	25	female	2.278942571	0.96875	Lamniformes	1	6	6	6	0.95715588	0.95715588	0.95715588	pelagic-oceanic	temperate	0	2000	1000		pelagic	deep
Lamna_ditropis	Yes	305	305	72.5	0.237704918	?	180-240	210	195-250	222.5	12.5	female	4.098360656	0.943820225	Lamniformes	1	2	5	3.5	0.475409836	1.18852459	0.831967213	pelagic-oceanic	Boreal	0	650	325		pelagic	deep
Lamna_nasus	Yes	365	365	70	0.191780822	?	140-177	158.5	170-245	207.5	49	female	13.42465753	0.763855422	Lamniformes	1	1	5	3	0.191780822	0.95890411	0.575342466	pelagic-oceanic	Boreal	0	1360	680		pelagic	deep
Carcharodon_carcharias	Yes	550-640	595	133.5	0.224369748	?	310-410	360	400-500	450	90	female	15.12605042	0.8	Lamniformes	1	2	17	9.5	0.448739496	3.814285714	2.131512605	pelagic-oceanic	Subtropical	0	1200	600		pelagic	intermediate
Isurus_oxyrinchus	Yes	296-445	370.5	65	0.175438596	?	165-215	190	265-312	288.5	98.5	female	26.58569501	0.658578856	Lamniformes	1	4	25	14.5	0.701754386	4.385964912	2.543859649	pelagic-oceanic	Subtropical	0	888	444	-0.17	pelagic	intermediate
Isurus_paucus	Yes	357-430	393.5	106	0.269377382	?	190-228	209	230-245	237.5	28.5	female	7.242693774	0.88	Lamniformes	1	2	8	5	0.538754765	2.15501906	1.346886912	pelagic-oceanic	Subtropical	0	1752	876		pelagic	deep
